# Supplementary material for: The Neuroprotective Effects of GPR4 Inhibition through the Attenuation of Caspase Mediated Apoptotic Cell Death in an MPTP Induced Mouse Model of Parkinson’s Disease
Source: Int J Mol Sci. 2021 Apr 28;22(9):4674. doi: 10.3390/ijms22094674 (PMC8125349; doi:10.3390/ijms22094674)
Supplement: Supplementary file 1 [file ijms-22-04674-s001.zip]

Archive with 3 entries (2 files):
- ijms-1194070-supplementary/
- ijms-1194070-supplementary/Supplementary data 1.pdf
- ijms-1194070-supplementary/Supplementary figure S1.pdf
